# Supplementary material for: Effects of Electroacupuncture Therapy and Cognitive Behavioral Therapy in Chronic Insomnia: A Randomized Controlled Study
Source: Evid Based Complement Alternat Med. 2020 Mar 19;2020:5630130. doi: 10.1155/2020/5630130 (PMC7106874; doi:10.1155/2020/5630130)
Supplement: Supplementary Materials — Document 1: Gender (1-male; 2-female) Document 2: Age Document 3: Marital status (0-unmarried; 1-married; 2-divorced; 3-widowed) Document4: education (1-Primary school; 2-Middle school; 3-Undergraduate; 4-Graduate student) Document 5: duration Document 6: Sedative drug use Document 7: HAM-D total score-before treatment Document 8: HAM-A total score-before treatment Document 9: DBAS-16-before treatment Document 10: PSQI total score-before treatment Document 11: ISI-before treatment Document 12: ESS-before treatment Document 13: PSQI total score-baseline; the 2nd week; the 4th week; the 2nd week of follow-up Document 14: Sleep quality factor-baseline; the 2nd week; the 4th week; the 2nd week of follow-up Document 15: Sleep latency factor-baseline; the 2nd week; the 4th week; the 2nd week of follow-up Document 16: Sleep persistence factor-baseline; the 2nd week; the 4th week; the 2nd week of follow-up Document 17: Sleep efficiency factor-baseline; the 2nd week; the 4th week; the 2nd week of follow-up Document 18: Sleep disorder factor-baseline; the 2nd week; the 4th week; the 2nd week of follow-up Document 19: Hypnotic drug factor-baseline; the 2nd week; the 4th week; the 2nd week of follow-up Document 20: ISI-baseline; the 2nd week; the 4th week; the 2nd week of follow-up Document 21: Daytime dysfunction factor-baseline; the 2nd week; the 4th week; the 2nd week of follow-up Document 22: ESS-baseline; the 2nd week; the 4th week; the 2nd week of follow-up Document 23: DBAS-16 before and after treatment Document 24: HAM-A before and after treatment. [file 5630130.f1.zip › 5630130.f1/data/data/01 Gender.xls]

## Sheet: Sheet1
Group	Name	Gender
1	Shutian Zhao	1
1	Shuying Du	2
1	Yunwang Liu	1
1	Ruiying Li	2
1	Xiuzhen Zhang	2
1	Sudi Cai	2
1	Xiulong Chen	2
1	Yan Li	2
1	Yan Li	2
1	Qinghui Meng	2
1	Shulan Zhang	2
1	Jianli Jia	2
1	Hong Jin	2
1	Hongxia Yao	2
1	Yun Wang	2
1	Qin Zhang	2
1	Guizhi Wu	2
1	Xiaohua Li	2
1	Jianhua Lv	2
1	Runying Zhang	2
1	Min Wang	2
1	Shaofang Xu	2
1	Huixiang Liu	2
1	Bingqing Ye	2
1	Xiufen Zheng	2
1	Qin Xin	1
1	Huifang Lu	2
1	Haiyan Mei	2
1	Yinghua Gao	2
1	Ying Liu	2
1	Yanying Yang	2
2	Rui Pang	2
2	Ding Zhang	2
2	Yue Cui	2
2	Wenchao Ma	1
2	Hongshu Zhu	1
2	Dongna Hu	2
2	Xiuping Niu	2
2	Yuling Wang	2
2	Zongyu Han	1
2	Fang Fu	2
2	Ge Wang	1
2	Yu Tao	2
2	Wen Yuan	2
2	Na Liu	2
2	Ling Ling	2
2	Hengjing Li	1
2	Zuming Tong	2
2	Lianying Wang	2
2	Changchun Bai	2
2	Wenrong Zhang	1
2	Qinglan Meng	2
2	Weijun Yao	2
2	Jinli Li	2
2	Jianli Liu	2
2	Weihua Li	2
2	Yuhuan Wang	2
2	Ying Sun	2
2	Quan Huang	1
2	Hongyu Wang	1
2	Shiquan Yuan	1
2	Zhaohui Li	2
2	Xiuying Zhang	2
3	Zhijie Guo	1
3	Jianfang Sun	2
3	Siyao Li	2
3	Li Wen	2
3	Xingqiao Liu	2
3	Yuzhong liu	1
3	Sulian Zhao	2
3	Huiying Sun	2
3	Xunhua Shi	2
3	Yong Ma	1
3	Guiqing Yang	2
3	Yuan Zhang	2
3	Min Liu	2
3	Fang Lu	2
3	Zhiqun Zhong	2
3	Yonghong Gao	2
3	Jianhua Xue	1
3	Yaling Meng	2
3	Haiyan Peng	2
3	Liru Zhang	2
3	Yunxia Zhang	2
3	Guohui Luo	2
3	Xia Li	2
3	Yuanming Sun	1
3	Shihui Zhao	2
3	Xiaoli Yan	2
3	Feng Xiao	2
3	Ruixin Liang	2
3	Xiuqing Yang	2
3	Yaping Li	2
3	Jiqun Wang	1
