# Supplementary material for: Effects of Electroacupuncture Therapy and Cognitive Behavioral Therapy in Chronic Insomnia: A Randomized Controlled Study
Source: Evid Based Complement Alternat Med. 2020 Mar 19;2020:5630130. doi: 10.1155/2020/5630130 (PMC7106874; doi:10.1155/2020/5630130)
Supplement: Supplementary Materials — Document 1: Gender (1-male; 2-female) Document 2: Age Document 3: Marital status (0-unmarried; 1-married; 2-divorced; 3-widowed) Document4: education (1-Primary school; 2-Middle school; 3-Undergraduate; 4-Graduate student) Document 5: duration Document 6: Sedative drug use Document 7: HAM-D total score-before treatment Document 8: HAM-A total score-before treatment Document 9: DBAS-16-before treatment Document 10: PSQI total score-before treatment Document 11: ISI-before treatment Document 12: ESS-before treatment Document 13: PSQI total score-baseline; the 2nd week; the 4th week; the 2nd week of follow-up Document 14: Sleep quality factor-baseline; the 2nd week; the 4th week; the 2nd week of follow-up Document 15: Sleep latency factor-baseline; the 2nd week; the 4th week; the 2nd week of follow-up Document 16: Sleep persistence factor-baseline; the 2nd week; the 4th week; the 2nd week of follow-up Document 17: Sleep efficiency factor-baseline; the 2nd week; the 4th week; the 2nd week of follow-up Document 18: Sleep disorder factor-baseline; the 2nd week; the 4th week; the 2nd week of follow-up Document 19: Hypnotic drug factor-baseline; the 2nd week; the 4th week; the 2nd week of follow-up Document 20: ISI-baseline; the 2nd week; the 4th week; the 2nd week of follow-up Document 21: Daytime dysfunction factor-baseline; the 2nd week; the 4th week; the 2nd week of follow-up Document 22: ESS-baseline; the 2nd week; the 4th week; the 2nd week of follow-up Document 23: DBAS-16 before and after treatment Document 24: HAM-A before and after treatment. [file 5630130.f1.zip › 5630130.f1/data/data/02 Age.xls]

## Sheet: Sheet1
Group	Name	Age
1	Shutian Zhao	61
1	Shuying Du	67
1	Yunwang Liu	61
1	Ruiying Li	58
1	Xiuzhen Zhang	60
1	Sudi Cai	73
1	Xiulong Chen	64
1	Yan Li	34
1	Yan Li	54
1	Qinghui Meng	56
1	Shulan Zhang	49
1	Jianli Jia	45
1	Hong Jin	55
1	Hongxia Yao	59
1	Yun Wang	51
1	Qin Zhang	51
1	Guizhi Wu	77
1	Xiaohua Li	63
1	Jianhua Lv	52
1	Runying Zhang	56
1	Min Wang	44
1	Shaofang Xu	65
1	Huixiang Liu	54
1	Bingqing Ye	52
1	Xiufen Zheng	60
1	Qin Xin	55
1	Huifang Lu	62
1	Haiyan Mei	39
1	Yinghua Gao	59
1	Ying Liu	61
1	Yanying Yang	49
2	Rui Pang	28
2	Ding Zhang	76
2	Yue Cui	34
2	Wenchao Ma	33
2	Hongshu Zhu	65
2	Dongna Hu	36
2	Xiuping Niu	35
2	Yuling Wang	36
2	Zongyu Han	48
2	Fang Fu	47
2	Ge Wang	52
2	Yu Tao	33
2	Wen Yuan	32
2	Na Liu	42
2	Ling Ling	40
2	Hengjing Li	57
2	Zuming Tong	72
2	Lianying Wang	61
2	Changchun Bai	36
2	Wenrong Zhang	58
2	Qinglan Meng	62
2	Weijun Yao	51
2	Jinli Li	45
2	Jianli Liu	62
2	Weihua Li	46
2	Yuhuan Wang	54
2	Ying Sun	36
2	Quan Huang	62
2	Hongyu Wang	80
2	Shiquan Yuan	51
2	Zhaohui Li	46
2	Xiuying Zhang	65
3	Zhijie Guo	54
3	Jianfang Sun	54
3	Siyao Li	21
3	Li Wen	45
3	Xingqiao Liu	69
3	Yuzhong liu	63
3	Sulian Zhao	71
3	Huiying Sun	36
3	Xunhua Shi	61
3	Yong Ma	64
3	Guiqing Yang	54
3	Yuan Zhang	56
3	Min Liu	57
3	Fang Lu	37
3	Zhiqun Zhong	69
3	Yonghong Gao	64
3	Jianhua Xue	43
3	Yaling Meng	54
3	Haiyan Peng	54
3	Liru Zhang	64
3	Yunxia Zhang	47
3	Guohui Luo	59
3	Xia Li	55
3	Yuanming Sun	60
3	Shihui Zhao	55
3	Xiaoli Yan	56
3	Feng Xiao	57
3	Ruixin Liang	63
3	Xiuqing Yang	51
3	Yaping Li	25
3	Jiqun Wang	70
