# Supplementary material for: Effects of Electroacupuncture Therapy and Cognitive Behavioral Therapy in Chronic Insomnia: A Randomized Controlled Study
Source: Evid Based Complement Alternat Med. 2020 Mar 19;2020:5630130. doi: 10.1155/2020/5630130 (PMC7106874; doi:10.1155/2020/5630130)
Supplement: Supplementary Materials — Document 1: Gender (1-male; 2-female) Document 2: Age Document 3: Marital status (0-unmarried; 1-married; 2-divorced; 3-widowed) Document4: education (1-Primary school; 2-Middle school; 3-Undergraduate; 4-Graduate student) Document 5: duration Document 6: Sedative drug use Document 7: HAM-D total score-before treatment Document 8: HAM-A total score-before treatment Document 9: DBAS-16-before treatment Document 10: PSQI total score-before treatment Document 11: ISI-before treatment Document 12: ESS-before treatment Document 13: PSQI total score-baseline; the 2nd week; the 4th week; the 2nd week of follow-up Document 14: Sleep quality factor-baseline; the 2nd week; the 4th week; the 2nd week of follow-up Document 15: Sleep latency factor-baseline; the 2nd week; the 4th week; the 2nd week of follow-up Document 16: Sleep persistence factor-baseline; the 2nd week; the 4th week; the 2nd week of follow-up Document 17: Sleep efficiency factor-baseline; the 2nd week; the 4th week; the 2nd week of follow-up Document 18: Sleep disorder factor-baseline; the 2nd week; the 4th week; the 2nd week of follow-up Document 19: Hypnotic drug factor-baseline; the 2nd week; the 4th week; the 2nd week of follow-up Document 20: ISI-baseline; the 2nd week; the 4th week; the 2nd week of follow-up Document 21: Daytime dysfunction factor-baseline; the 2nd week; the 4th week; the 2nd week of follow-up Document 22: ESS-baseline; the 2nd week; the 4th week; the 2nd week of follow-up Document 23: DBAS-16 before and after treatment Document 24: HAM-A before and after treatment. [file 5630130.f1.zip › 5630130.f1/data/data/07 HAMD total score-before treatment.xls]

## Sheet: Sheet1
Group	HAMD1
3	8
3	20
3	20
3	18
3	13
3	10
3	9
3	15
3	15
3	6
3	19
3	6
3	12
3	11
3	11
3	7
3	7
3	5
3	5
3	6
3	8
3	15
3	5
3	9
3	5
3	22
3	11
3	10
3	8
3	6
3	8
2	22
2	7
2	9
2	7
2	21
2	6
2	7
2	5
2	10
2	7
2	16
2	7
2	9
2	17
2	9
2	7
2	11
2	16
2	9
2	13
2	7
2	23
2	15
2	12
2	8
2	16
2	24
2	16
2	17
2	11
2	6
2	2
1	8
1	9
1	7
1	20
1	9
1	9
1	17
1	9
1	7
1	11
1	12
1	9
1	13
1	7
1	23
1	15
1	12
1	8
1	16
1	24
1	16
1	17
1	11
1	6
1	2
1	4
1	11
1	12
1	9
1	9
1	10
