# Supplementary material for: Effects of Electroacupuncture Therapy and Cognitive Behavioral Therapy in Chronic Insomnia: A Randomized Controlled Study
Source: Evid Based Complement Alternat Med. 2020 Mar 19;2020:5630130. doi: 10.1155/2020/5630130 (PMC7106874; doi:10.1155/2020/5630130)
Supplement: Supplementary Materials — Document 1: Gender (1-male; 2-female) Document 2: Age Document 3: Marital status (0-unmarried; 1-married; 2-divorced; 3-widowed) Document4: education (1-Primary school; 2-Middle school; 3-Undergraduate; 4-Graduate student) Document 5: duration Document 6: Sedative drug use Document 7: HAM-D total score-before treatment Document 8: HAM-A total score-before treatment Document 9: DBAS-16-before treatment Document 10: PSQI total score-before treatment Document 11: ISI-before treatment Document 12: ESS-before treatment Document 13: PSQI total score-baseline; the 2nd week; the 4th week; the 2nd week of follow-up Document 14: Sleep quality factor-baseline; the 2nd week; the 4th week; the 2nd week of follow-up Document 15: Sleep latency factor-baseline; the 2nd week; the 4th week; the 2nd week of follow-up Document 16: Sleep persistence factor-baseline; the 2nd week; the 4th week; the 2nd week of follow-up Document 17: Sleep efficiency factor-baseline; the 2nd week; the 4th week; the 2nd week of follow-up Document 18: Sleep disorder factor-baseline; the 2nd week; the 4th week; the 2nd week of follow-up Document 19: Hypnotic drug factor-baseline; the 2nd week; the 4th week; the 2nd week of follow-up Document 20: ISI-baseline; the 2nd week; the 4th week; the 2nd week of follow-up Document 21: Daytime dysfunction factor-baseline; the 2nd week; the 4th week; the 2nd week of follow-up Document 22: ESS-baseline; the 2nd week; the 4th week; the 2nd week of follow-up Document 23: DBAS-16 before and after treatment Document 24: HAM-A before and after treatment. [file 5630130.f1.zip › 5630130.f1/data/data/09 DBAS-16-before treatment.xls]

## Sheet: Sheet1
Group	DBAS-16
3	160
3	146
3	144
3	135
3	130
3	129
3	125
3	120
3	119
3	114
3	111
3	105
3	105
3	104
3	101
3	96
3	96
3	88
3	87
3	79
3	78
3	76
3	71
3	70
3	65
3	60
3	56
3	52
3	51
3	32
3	78
2	150
2	127
2	100
2	98
2	88
2	79
2	57
2	38
2	96
2	96
2	88
2	87
2	79
2	78
2	56
2	52
2	51
2	42
2	144
2	124
2	120
2	119
2	114
2	111
2	105
2	105
2	104
2	101
2	97
2	97
2	95
2	94
1	144
1	122
1	119
1	118
1	117
1	112
1	109
1	108
1	107
1	104
1	102
1	99
1	99
1	97
1	97
1	97
1	95
1	94
1	91
1	91
1	89
1	89
1	82
1	73
1	59
1	59
1	44
1	44
1	30
1	23
1	30
