# Supplementary material for: Effects of Electroacupuncture Therapy and Cognitive Behavioral Therapy in Chronic Insomnia: A Randomized Controlled Study
Source: Evid Based Complement Alternat Med. 2020 Mar 19;2020:5630130. doi: 10.1155/2020/5630130 (PMC7106874; doi:10.1155/2020/5630130)
Supplement: Supplementary Materials — Document 1: Gender (1-male; 2-female) Document 2: Age Document 3: Marital status (0-unmarried; 1-married; 2-divorced; 3-widowed) Document4: education (1-Primary school; 2-Middle school; 3-Undergraduate; 4-Graduate student) Document 5: duration Document 6: Sedative drug use Document 7: HAM-D total score-before treatment Document 8: HAM-A total score-before treatment Document 9: DBAS-16-before treatment Document 10: PSQI total score-before treatment Document 11: ISI-before treatment Document 12: ESS-before treatment Document 13: PSQI total score-baseline; the 2nd week; the 4th week; the 2nd week of follow-up Document 14: Sleep quality factor-baseline; the 2nd week; the 4th week; the 2nd week of follow-up Document 15: Sleep latency factor-baseline; the 2nd week; the 4th week; the 2nd week of follow-up Document 16: Sleep persistence factor-baseline; the 2nd week; the 4th week; the 2nd week of follow-up Document 17: Sleep efficiency factor-baseline; the 2nd week; the 4th week; the 2nd week of follow-up Document 18: Sleep disorder factor-baseline; the 2nd week; the 4th week; the 2nd week of follow-up Document 19: Hypnotic drug factor-baseline; the 2nd week; the 4th week; the 2nd week of follow-up Document 20: ISI-baseline; the 2nd week; the 4th week; the 2nd week of follow-up Document 21: Daytime dysfunction factor-baseline; the 2nd week; the 4th week; the 2nd week of follow-up Document 22: ESS-baseline; the 2nd week; the 4th week; the 2nd week of follow-up Document 23: DBAS-16 before and after treatment Document 24: HAM-A before and after treatment. [file 5630130.f1.zip › 5630130.f1/data/data/13 PSQI total score- baseline; the 2nd week;the 4th week; the 2nd week of follow-up.xls]

## Sheet: Sheet1
Group	baseline	the 2nd week	the 4th week	the 2nd week of follow-up
1	19	10	2	4
1	14	5	12	13
1	16	13	14	13
1	17	16	12	10
1	20	9	3	4
1	19	19	13	15
1	15	17	10	10
1	15	13	14	14
1	17	10	2	4
1	8	8	8	8
1	16	5	12	13
1	15	10	2	4
1	14	11	11	11
1	20	16	12	10
1	17	6	15	18
1	15	13	14	14
1	14	10	16	12
1	13	6	15	18
1	19	14	13	15
1	17	10	2	17
1	18	6	15	18
1	15	13	14	14
1	18	6	15	18
1	15	13	13	11
1	18	18	16	13
1	19	19	19	18
1	15	10	7	9
1	13	10	5	6
1	13	10	5	6
1	15	15	15	15
1	17	18	6	15
2	14	7	10	9
2	9	10	11	9
2	18	14	15	16
2	14	14	14	14
2	21	21	21	21
2	15	14	14	14
2	17	16	14	16
2	8	5	6	6
2	17	17	8	6
2	17	16	9	11
2	16	7	4	4
2	20	16	13	12
2	20	19	10	8
2	19	19	18	19
2	16	16	13	15
2	17	16	9	11
2	8	5	6	6
2	19	12	8	6
2	18	14	15	16
2	20	16	17	17
2	9	10	11	9
2	19	12	8	6
2	14	7	10	9
2	18	16	12	12
2	14	7	10	9
2	9	10	11	9
2	20	16	17	17
2	19	12	8	6
2	20	19	10	8
2	19	19	18	19
2	14	7	10	9
2	17	16	14	16
3	18	16	12	12
3	15	14	14	13
3	15	6	11	10
3	16	11	9	12
3	17	16	4	4
3	15	15	3	4
3	19	17	14	14
3	13	5	4	5
3	15	6	4	6
3	10	8	4	4
3	15	15	13	13
3	17	15	3	4
3	20	20	10	8
3	17	16	16	11
3	20	16	13	12
3	18	7	4	4
3	20	16	17	17
3	16	16	13	15
3	13	11	14	14
3	12	8	8	8
3	19	19	18	19
3	18	13	10	13
3	17	6	5	5
3	14	8	4	4
3	15	12	11	9
3	15	7	8	3
3	10	11	8	6
3	19	12	8	6
3	15	12	13	11
3	14	12	10	6
3	14	8	4	4
