# Supplementary material for: Effects of Electroacupuncture Therapy and Cognitive Behavioral Therapy in Chronic Insomnia: A Randomized Controlled Study
Source: Evid Based Complement Alternat Med. 2020 Mar 19;2020:5630130. doi: 10.1155/2020/5630130 (PMC7106874; doi:10.1155/2020/5630130)
Supplement: Supplementary Materials — Document 1: Gender (1-male; 2-female) Document 2: Age Document 3: Marital status (0-unmarried; 1-married; 2-divorced; 3-widowed) Document4: education (1-Primary school; 2-Middle school; 3-Undergraduate; 4-Graduate student) Document 5: duration Document 6: Sedative drug use Document 7: HAM-D total score-before treatment Document 8: HAM-A total score-before treatment Document 9: DBAS-16-before treatment Document 10: PSQI total score-before treatment Document 11: ISI-before treatment Document 12: ESS-before treatment Document 13: PSQI total score-baseline; the 2nd week; the 4th week; the 2nd week of follow-up Document 14: Sleep quality factor-baseline; the 2nd week; the 4th week; the 2nd week of follow-up Document 15: Sleep latency factor-baseline; the 2nd week; the 4th week; the 2nd week of follow-up Document 16: Sleep persistence factor-baseline; the 2nd week; the 4th week; the 2nd week of follow-up Document 17: Sleep efficiency factor-baseline; the 2nd week; the 4th week; the 2nd week of follow-up Document 18: Sleep disorder factor-baseline; the 2nd week; the 4th week; the 2nd week of follow-up Document 19: Hypnotic drug factor-baseline; the 2nd week; the 4th week; the 2nd week of follow-up Document 20: ISI-baseline; the 2nd week; the 4th week; the 2nd week of follow-up Document 21: Daytime dysfunction factor-baseline; the 2nd week; the 4th week; the 2nd week of follow-up Document 22: ESS-baseline; the 2nd week; the 4th week; the 2nd week of follow-up Document 23: DBAS-16 before and after treatment Document 24: HAM-A before and after treatment. [file 5630130.f1.zip › 5630130.f1/data/data/20 ISI- baseline; the 2nd week;the 4th week; the 2nd week of follow-up.xls]

## Sheet: Sheet1
Group	baseline	the 2nd week	the 4th week	the 2nd week of follow-up
1	19	15	10	12
1	15	9	8	11
1	21	23	16	16
1	25	24	12	11
1	10	8	4	4
1	18	17	17	17
1	18	17	11	11
1	10	11	11	11
1	25	16	18	26
1	26	28	8	18
1	26	15	13	19
1	16	6	4	10
1	9	4	4	6
1	17	13	12	16
1	22	12	10	14
1	22	16	15	17
1	15	9	8	11
1	17	8	10	16
1	26	24	12	18
1	15	6	8	12
1	24	11	18	20
1	16	9	6	11
1	22	11	23	20
1	18	15	15	16
1	17	17	14	13
1	20	18	20	20
1	14	8	8	10
1	17	7	7	6
1	17	10	9	12
1	20	20	20	20
1	21	10	10	16
2	16	11	11	10
2	17	10	12	10
2	15	14	21	12
2	23	20	20	20
2	28	28	28	28
2	11	10	10	10
2	16	15	7	12
2	9	3	4	3
2	26	28	8	8
2	25	16	18	26
2	26	18	13	9
2	25	23	24	20
2	25	16	18	26
2	16	15	6	8
2	15	10	8	12
2	14	8	8	10
2	10	10	4	4
2	18	16	14	11
2	26	15	13	9
2	26	22	18	9
2	25	23	25	26
2	25	18	9	5
2	17	15	10	6
2	16	16	8	10
2	19	18	8	12
2	14	14	8	10
2	18	14	8	4
2	18	16	11	11
2	11	8	4	6
2	15	16	8	11
2	15	15	8	11
2	16	16	6	11
3	28	25	12	10
3	21	20	12	11
3	15	14	11	11
3	17	17	15	13
3	12	12	2	2
3	12	12	5	4
3	21	17	20	18
3	12	7	5	6
3	17	11	5	6
3	12	11	7	6
3	24	19	14	11
3	24	16	10	10
3	26	28	8	8
3	28	27	9	14
3	26	15	13	9
3	22	14	1	1
3	23	17	15	15
3	25	23	24	20
3	13	9	14	13
3	17	11	10	9
3	25	23	25	26
3	20	6	7	7
3	18	11	1	5
3	11	1	4	3
3	16	14	8	5
3	11	23	1	0
3	13	12	6	4
3	25	18	9	5
3	14	12	12	11
3	14	9	6	5
3	10	3	3	2
