# Supplementary material for: Effects of Electroacupuncture Therapy and Cognitive Behavioral Therapy in Chronic Insomnia: A Randomized Controlled Study
Source: Evid Based Complement Alternat Med. 2020 Mar 19;2020:5630130. doi: 10.1155/2020/5630130 (PMC7106874; doi:10.1155/2020/5630130)
Supplement: Supplementary Materials — Document 1: Gender (1-male; 2-female) Document 2: Age Document 3: Marital status (0-unmarried; 1-married; 2-divorced; 3-widowed) Document4: education (1-Primary school; 2-Middle school; 3-Undergraduate; 4-Graduate student) Document 5: duration Document 6: Sedative drug use Document 7: HAM-D total score-before treatment Document 8: HAM-A total score-before treatment Document 9: DBAS-16-before treatment Document 10: PSQI total score-before treatment Document 11: ISI-before treatment Document 12: ESS-before treatment Document 13: PSQI total score-baseline; the 2nd week; the 4th week; the 2nd week of follow-up Document 14: Sleep quality factor-baseline; the 2nd week; the 4th week; the 2nd week of follow-up Document 15: Sleep latency factor-baseline; the 2nd week; the 4th week; the 2nd week of follow-up Document 16: Sleep persistence factor-baseline; the 2nd week; the 4th week; the 2nd week of follow-up Document 17: Sleep efficiency factor-baseline; the 2nd week; the 4th week; the 2nd week of follow-up Document 18: Sleep disorder factor-baseline; the 2nd week; the 4th week; the 2nd week of follow-up Document 19: Hypnotic drug factor-baseline; the 2nd week; the 4th week; the 2nd week of follow-up Document 20: ISI-baseline; the 2nd week; the 4th week; the 2nd week of follow-up Document 21: Daytime dysfunction factor-baseline; the 2nd week; the 4th week; the 2nd week of follow-up Document 22: ESS-baseline; the 2nd week; the 4th week; the 2nd week of follow-up Document 23: DBAS-16 before and after treatment Document 24: HAM-A before and after treatment. [file 5630130.f1.zip › 5630130.f1/data/data/22 ESS- baseline; the 2nd week;the 4th week; the 2nd week of follow-up.xls]

## Sheet: Sheet1
Group	baseline	the 2nd week	the 4th week	the 2nd week of follow-up
1	19	7	15	14
1	5	4	4	4
1	2	2	1	5
1	12	11	13	12
1	5	4	3	3
1	6	5	7	6
1	10	10	7	7
1	5	6	6	7
1	11	7	6	3
1	8	1	3	8
1	7	5	3	5
1	5	5	4	7
1	4	1	1	1
1	1	0	0	2
1	0	0	0	0
1	0	1	0	0
1	1	0	0	1
1	4	1	1	1
1	13	7	8	14
1	6	2	3	5
1	9	7	5	6
1	3	0	0	0
1	1	3	3	5
1	6	3	5	7
1	22	15	10	18
1	4	4	6	4
1	13	5	1	3
1	1	1	1	1
1	2	0	0	2
1	1	1	1	1
1	7	6	4	3
2	8	8	8	8
2	16	9	11	8
2	7	6	9	9
2	14	14	14	14
2	0	0	0	0
2	7	7	5	5
2	9	9	12	5
2	5	4	3	4
2	4	6	6	4
2	5	10	15	4
2	4	10	9	9
2	4	14	13	11
2	2	2	6	3
2	1	2	6	2
2	1	0	0	1
2	1	3	3	5
2	4	14	13	11
2	2	2	1	5
2	0	0	2	2
2	2	2	6	4
2	5	10	15	6
2	14	19	19	8
2	12	10	16	10
2	6	12	12	12
2	16	20	20	18
2	6	7	15	14
2	13	7	8	14
2	9	7	5	6
2	2	4	6	4
2	3	0	0	0
2	2	0	0	2
2	8	14	18	10
3	0	0	0	0
3	5	5	4	3
3	2	5	6	4
3	12	12	12	12
3	4	6	5	5
3	4	4	4	4
3	6	7	8	8
3	4	10	9	9
3	11	7	6	3
3	3	2	4	4
3	3	2	9	8
3	19	8	12	6
3	16	11	11	14
3	8	1	3	8
3	5	2	2	1
3	0	6	1	1
3	3	3	10	9
3	4	6	6	4
3	12	10	16	10
3	15	8	5	5
3	1	1	2	3
3	2	1	6	4
3	2	1	3	2
3	0	2	1	0
3	7	7	7	5
3	14	19	19	8
3	7	6	4	3
3	5	10	15	4
3	4	14	13	11
3	1	4	3	2
3	0	2	1	0
