# Supplementary material for: Effects of Electroacupuncture Therapy and Cognitive Behavioral Therapy in Chronic Insomnia: A Randomized Controlled Study
Source: Evid Based Complement Alternat Med. 2020 Mar 19;2020:5630130. doi: 10.1155/2020/5630130 (PMC7106874; doi:10.1155/2020/5630130)
Supplement: Supplementary Materials — Document 1: Gender (1-male; 2-female) Document 2: Age Document 3: Marital status (0-unmarried; 1-married; 2-divorced; 3-widowed) Document4: education (1-Primary school; 2-Middle school; 3-Undergraduate; 4-Graduate student) Document 5: duration Document 6: Sedative drug use Document 7: HAM-D total score-before treatment Document 8: HAM-A total score-before treatment Document 9: DBAS-16-before treatment Document 10: PSQI total score-before treatment Document 11: ISI-before treatment Document 12: ESS-before treatment Document 13: PSQI total score-baseline; the 2nd week; the 4th week; the 2nd week of follow-up Document 14: Sleep quality factor-baseline; the 2nd week; the 4th week; the 2nd week of follow-up Document 15: Sleep latency factor-baseline; the 2nd week; the 4th week; the 2nd week of follow-up Document 16: Sleep persistence factor-baseline; the 2nd week; the 4th week; the 2nd week of follow-up Document 17: Sleep efficiency factor-baseline; the 2nd week; the 4th week; the 2nd week of follow-up Document 18: Sleep disorder factor-baseline; the 2nd week; the 4th week; the 2nd week of follow-up Document 19: Hypnotic drug factor-baseline; the 2nd week; the 4th week; the 2nd week of follow-up Document 20: ISI-baseline; the 2nd week; the 4th week; the 2nd week of follow-up Document 21: Daytime dysfunction factor-baseline; the 2nd week; the 4th week; the 2nd week of follow-up Document 22: ESS-baseline; the 2nd week; the 4th week; the 2nd week of follow-up Document 23: DBAS-16 before and after treatment Document 24: HAM-A before and after treatment. [file 5630130.f1.zip › 5630130.f1/data/data/23 DBAS-16- before and after treatment.xls]

## Sheet: Sheet1
Group	before	after
3	160	76
3	146	112
3	144	122
3	135	34
3	130	100
3	129	86
3	125	126
3	120	79
3	119	75
3	114	77
3	111	72
3	105	98
3	105	102
3	104	40
3	101	20
3	96	92
3	96	66
3	88	31
3	87	78
3	79	58
3	78	4
3	76	65
3	71	69
3	70	67
3	65	45
3	60	61
3	56	25
3	52	73
3	51	106
3	32	20
3	78	4
2	150	96
2	127	88
2	100	110
2	98	58
2	88	78
2	79	85
2	57	44
2	38	10
2	96	92
2	96	66
2	88	31
2	87	78
2	79	58
2	78	24
2	56	25
2	52	73
2	51	40
2	42	30
2	144	76
2	124	80
2	120	79
2	119	75
2	114	77
2	111	72
2	105	98
2	105	87
2	104	40
2	101	20
2	97	96
2	97	98
2	95	92
2	94	84
1	144	116
1	122	90
1	119	114
1	118	102
1	117	108
1	112	108
1	109	72
1	108	116
1	107	107
1	104	112
1	102	135
1	99	85
1	99	83
1	97	91
1	97	96
1	97	98
1	95	92
1	94	84
1	91	87
1	91	85
1	89	78
1	89	121
1	82	50
1	73	105
1	59	34
1	59	54
1	44	50
1	44	39
1	30	72
1	23	30
1	30	40
