# Supplementary material for: Effects of Electroacupuncture Therapy and Cognitive Behavioral Therapy in Chronic Insomnia: A Randomized Controlled Study
Source: Evid Based Complement Alternat Med. 2020 Mar 19;2020:5630130. doi: 10.1155/2020/5630130 (PMC7106874; doi:10.1155/2020/5630130)
Supplement: Supplementary Materials — Document 1: Gender (1-male; 2-female) Document 2: Age Document 3: Marital status (0-unmarried; 1-married; 2-divorced; 3-widowed) Document4: education (1-Primary school; 2-Middle school; 3-Undergraduate; 4-Graduate student) Document 5: duration Document 6: Sedative drug use Document 7: HAM-D total score-before treatment Document 8: HAM-A total score-before treatment Document 9: DBAS-16-before treatment Document 10: PSQI total score-before treatment Document 11: ISI-before treatment Document 12: ESS-before treatment Document 13: PSQI total score-baseline; the 2nd week; the 4th week; the 2nd week of follow-up Document 14: Sleep quality factor-baseline; the 2nd week; the 4th week; the 2nd week of follow-up Document 15: Sleep latency factor-baseline; the 2nd week; the 4th week; the 2nd week of follow-up Document 16: Sleep persistence factor-baseline; the 2nd week; the 4th week; the 2nd week of follow-up Document 17: Sleep efficiency factor-baseline; the 2nd week; the 4th week; the 2nd week of follow-up Document 18: Sleep disorder factor-baseline; the 2nd week; the 4th week; the 2nd week of follow-up Document 19: Hypnotic drug factor-baseline; the 2nd week; the 4th week; the 2nd week of follow-up Document 20: ISI-baseline; the 2nd week; the 4th week; the 2nd week of follow-up Document 21: Daytime dysfunction factor-baseline; the 2nd week; the 4th week; the 2nd week of follow-up Document 22: ESS-baseline; the 2nd week; the 4th week; the 2nd week of follow-up Document 23: DBAS-16 before and after treatment Document 24: HAM-A before and after treatment. [file 5630130.f1.zip › 5630130.f1/data/data/24 HAMA- before and after treatment.xls]

## Sheet: Sheet1
Group	before	after
3	7	1
3	21	16
3	16	17
3	19	8
3	13	1
3	8	16
3	8	4
3	13	5
3	14	3
3	8	8
3	17	11
3	9	1
3	13	13
3	11	5
3	10	2
3	9	3
3	10	4
3	7	1
3	8	2
3	3	1
3	7	2
3	15	8
3	5	1
3	8	4
3	8	1
3	18	15
3	13	10
3	10	13
3	8	7
3	6	3
3	7	2
2	26	20
2	5	5
2	11	12
2	7	4
2	19	18
2	7	14
2	11	11
2	5	5
2	12	6
2	10	4
2	17	9
2	6	6
2	12	9
2	16	4
2	10	10
2	9	5
2	9	4
2	15	12
2	7	7
2	14	14
2	12	12
2	21	12
2	9	9
2	15	13
2	9	7
2	14	14
2	21	21
2	10	10
2	14	5
2	10	8
2	11	7
2	4	4
1	10	10
1	8	8
1	8	8
1	19	18
1	6	6
1	12	9
1	16	4
1	10	10
1	9	9
1	9	4
1	15	12
1	7	7
1	14	14
1	12	12
1	21	12
1	9	9
1	15	13
1	9	7
1	14	14
1	21	21
1	10	10
1	14	5
1	10	8
1	11	7
1	4	4
1	6	4
1	13	13
1	11	11
1	11	10
1	6	6
1	14	10
