# Supplementary material for: Effects of Electroacupuncture Therapy and Cognitive Behavioral Therapy in Chronic Insomnia: A Randomized Controlled Study
Source: Evid Based Complement Alternat Med. 2020 Mar 19;2020:5630130. doi: 10.1155/2020/5630130 (PMC7106874; doi:10.1155/2020/5630130)
Supplement: Supplementary Materials — Document 1: Gender (1-male; 2-female) Document 2: Age Document 3: Marital status (0-unmarried; 1-married; 2-divorced; 3-widowed) Document4: education (1-Primary school; 2-Middle school; 3-Undergraduate; 4-Graduate student) Document 5: duration Document 6: Sedative drug use Document 7: HAM-D total score-before treatment Document 8: HAM-A total score-before treatment Document 9: DBAS-16-before treatment Document 10: PSQI total score-before treatment Document 11: ISI-before treatment Document 12: ESS-before treatment Document 13: PSQI total score-baseline; the 2nd week; the 4th week; the 2nd week of follow-up Document 14: Sleep quality factor-baseline; the 2nd week; the 4th week; the 2nd week of follow-up Document 15: Sleep latency factor-baseline; the 2nd week; the 4th week; the 2nd week of follow-up Document 16: Sleep persistence factor-baseline; the 2nd week; the 4th week; the 2nd week of follow-up Document 17: Sleep efficiency factor-baseline; the 2nd week; the 4th week; the 2nd week of follow-up Document 18: Sleep disorder factor-baseline; the 2nd week; the 4th week; the 2nd week of follow-up Document 19: Hypnotic drug factor-baseline; the 2nd week; the 4th week; the 2nd week of follow-up Document 20: ISI-baseline; the 2nd week; the 4th week; the 2nd week of follow-up Document 21: Daytime dysfunction factor-baseline; the 2nd week; the 4th week; the 2nd week of follow-up Document 22: ESS-baseline; the 2nd week; the 4th week; the 2nd week of follow-up Document 23: DBAS-16 before and after treatment Document 24: HAM-A before and after treatment. [file 5630130.f1.zip › 5630130.f1/data/data/25 HAMD- before and after treatment.xls]

## Sheet: Sheet1
Group	before	after
3	8	3
3	20	14
3	20	15
3	18	8
3	13	0
3	10	12
3	9	3
3	15	8
3	15	5
3	6	6
3	19	12
3	6	1
3	12	12
3	11	2
3	11	1
3	7	3
3	7	3
3	5	1
3	5	2
3	6	1
3	8	2
3	15	7
3	5	1
3	9	5
3	5	1
3	22	11
3	11	5
3	10	10
3	8	5
3	6	3
3	8	2
2	22	20
2	7	6
2	9	8
2	7	5
2	21	23
2	6	9
2	7	7
2	5	3
2	10	6
2	7	3
2	16	6
2	7	5
2	9	7
2	17	3
2	9	9
2	7	5
2	11	7
2	16	13
2	9	9
2	13	13
2	7	7
2	23	23
2	15	15
2	12	12
2	8	8
2	16	16
2	24	24
2	16	16
2	17	5
2	11	8
2	6	3
2	2	2
1	8	8
1	9	7
1	7	6
1	20	18
1	9	6
1	9	7
1	17	3
1	9	9
1	7	7
1	11	7
1	12	13
1	9	9
1	13	13
1	7	7
1	23	23
1	15	15
1	12	12
1	8	8
1	16	16
1	24	24
1	16	16
1	17	5
1	11	8
1	6	3
1	2	2
1	4	2
1	11	11
1	12	12
1	9	8
1	9	9
1	10	7
